# Supplementary material for: Hybrid Nanoparticles from Random Polyelectrolytes and Carbon Dots
Source: Materials (Basel). 2024 May 20;17(10):2462. doi: 10.3390/ma17102462 (PMC11123412; doi:10.3390/ma17102462)
Supplement: Supplementary file 1 [file materials-17-02462-s001.zip]

Archive with 1 entries (1 files):
- materials-2966183-supplementary.pdf
